# Supplementary material for: Phylogenetic and expression analyses of HSF gene families in wheat (Triticum aestivum L.) and characterization of TaHSFB4-2B under abiotic stress
Source: Front Plant Sci. 2023 Jan 25;13:1047400. doi: 10.3389/fpls.2022.1047400 (PMC9905432; doi:10.3389/fpls.2022.1047400)
Supplement: Supplementary file 5 [file Table_1.xlsx]

## Sheet: Sheet1
Table S1 Classification and expression of HSF gene family in Arabidopsis thaliana
HSF subfamily	Gene name	Gene ID	Imbibed seed, 24 h	Cotyledon	Root	Hypocotyl	1st Node	Rosette Leaf 4	Rosette Leaf 8	Rosette Leaf 12	Senescing Leaf	Flower Stage 9	Flower Stage 12	Flower Stage 15	Flower Stage 15, Carpels	Flower Stage 15, Petals	Flower Stage 15, Sepals	Flower Stage 15, Stamen	Flowers Stage 15, Pedicels	Seeds Stage 3 w/ Siliques	Seeds Stage 6 w/o Siliques	Seeds Stage 9 w/o Siliques	Dry seed	HS	Cold	Salt	Drought	ABA
AtHSFA	AtHSFA1A	AT4G17750	5.05745	4.19928	4.15137	4.1375	4.46074	4.50144	4.24945	4.45943	5.10434	4.8802	4.61294	4.78031	4.63633	4.71973	4.02237	5.14975	4.70321	4.67073	4.71809	5.85175	6.55628	-1.04809	-0.382452	0.483083	-0.127515	0.139349
	AtHSFA1B	AT5G16820	5.62848	5.53356	4.66846	4.98048	5.66391	5.42962	4.95093	4.67694	6.2114	5.10936	5.02459	5.19456	5.38888	5.51948	5.04352	5.60288	5.37851	4.96671	5.46369	6.64501	8.22675	0.47185	-0.956943	-0.0570909	-0.0759106	0.0432886
	AtHSFA1D	AT1G32330	5.81044	5.67892	6.1914	5.95373	5.71342	5.59246	5.71891	5.90159	6.13134	6.2294	5.98823	5.79129	6.04067	5.88753	6.03122	5.6476	5.81455	5.66477	5.50684	5.27538	5.57984	0.568834	-0.556487	0.173844	0.250518	0.085664
	AtHSFA1E	AT3G02990	5.78686	3.86592	5.26679	3.64731	3.53605	4.16752	3.56682	4.17393	4.02857	4.3147	4.37365	4.72356	4.45746	4.97407	4.17393	5.15583	4.14975	3.33342	4.89482	9.86473	8.5416	1.31698	0.928781	0.0739297	0.0587737	1.18189
	AtHSFA2	AT2G26150	6.13114	0.887525	8.99577	1.87971	0.286881	0.831877	0.978196	1.02148	3.82069	0.604071	0.516015	1.3505	7.48543	8.73413	6.06781	7.0798	0.807355	0.678072	1.70044	4.82629	6.94181	3.48927	0.306589	0.0652091	0.10972	1.33706
	AtHSFA3	AT5G03720	3.48027	5.37573	4.01525	4.49953	4.5373	4.89821	5.08874	4.87873	3.0268	3.36877	4.05918	2.92979	4.21956	2.96901	3.52607	2.95791	4.5097	3.83592	3.54473	4.60999	3.48285	2.59532	-0.167295	-0.162373	-0.298973	-0.930101
	AtHSFA4A	AT4G18880	4.65592	7.20897	7.1153	6.95327	5.47151	7.34047	6.84486	6.69279	9.15803	4.51916	4.97361	6.2765	4.81404	5.79909	8.10711	5.34341	5.43129	4.09001	5.08449	5.83415	7.0676	0.71972	0.414932	-0.1646	-0.00139122	0.442474
	AtHSFA4C	AT5G45710	4.90689	5.93664	6.23496	5.90448	5.90929	6.23113	5.79701	5.17712	5.90376	5.35226	5.42694	5.804	5.36457	6.14405	6.15684	6.8505	5.46989	5.98709	5.6453	5.93852	5.99254	-0.119788	0.0760386	0.181256	-0.170575	0.0962053
	AtHSFA5	AT4G13980	4.96347	4.73173	5.26379	4.62936	5.24146	4.82883	4.67638	4.66676	5.28466	5.50526	5.08661	5.08236	5.05311	5.2555	5.10978	6.03056	5.21723	4.83188	4.88996	4.97407	5.14893	-0.122429	0.323398	0.0111939	-0.0386697	0.0505732
	AtHSFA6A	AT5G43840	2.10098	0.678072	1.05658	0.978196	0.485427	0.411426	0.613532	0.536053	2.69599	1.12433	0.978196	0.871844	0.400538	1.48543	2.0072	1.79494	0.263034	0.782409	0.321928	2.78241	0.978196	-0.145929	0	0.226509	0	3.50504
	AtHSFA6B	AT3G22830	1.64155	2.12102	4.52482	3.25248	1.64155	1.45943	1.774	2.31325	1.44361	1.59455	2.09761	2.02503	1.61824	1.28096	1.33342	1.85599	1.51096	1.48543	3.61824	3.07895	1.12433	0.683793	0.824809	0.201634	0.0130169	4.9025
	AtHSFA7A	AT3G51910	5.18309	4.48736	9.67848	7.42517	2.55582	4.39712	4.23802	3.94017	5.88679	1.7137	1.95233	1.97453	4.24031	5.18666	1.79909	3.77294	1.66903	2.75916	4.26078	6.0568	4.20006	3.15611	-1.16148	-0.823456	-0.197446	-0.906347
	AtHSFA7B	AT3G63350	6.76938	1.95233	6.18289	0.925999	2.10434	0.632268	0.9855	1.79494	1.24489	1.80735	0.632268	0.695994	0.604071	1.22033	0.604071	1.26303	0.910733	1.95606	1.65535	4.01078	5.42593	6.75956	-1.02413	0	0	1.25277
	AtHSFA8	AT1G67970	4.97774	7.07682	5.52042	5.39917	5.94251	7.54357	6.91588	6.36859	7.99537	5.23074	5.337	6.21917	4.9222	5.88313	7.4176	5.57046	6.15745	4.40259	4.89579	5.6744	6.21723	0.317775	2.21892	-0.188331	0.180082	0.437836
	AtHSFA9	AT5G54070	0.765535	1.81558	1.63227	1.58496	1.73118	2.03562	2.0635	2.34483	1.41684	1.41684	2.09761	1.82782	1.93357	1.59455	1.93734	1.26303	2.09761	0.722466	1.66448	7.8913	10.0729	0	0	0	0	0
AtHSFB	AtHSFB1	AT4G36990	6.55505	6.05853	8.49017	7.33378	6.68608	6.70363	5.76633	4.07039	8.45976	5.14445	4.94486	6.57818	5.774	7.12516	8.39004	5.9905	4.66562	5.65907	5.61912	6.16692	4.77452	1.52955	0.207938	-0.615293	-0.131934	0.521995
	AtHSFB2A	AT5G62020	6.51065	7.39849	7.58871	6.05355	5.07553	6.28114	6.09635	6.02791	7.53582	5.76155	6.51333	7.09244	6.83479	7.96029	7.82305	7.84097	5.71067	5.54473	6.57667	6.72683	6.39968	2.13195	0.8102	-0.552541	-0.139741	1.10251
	AtHSFB2B	AT4G11660	5.45812	5.20828	6.7502	4.70155	4.48543	4.16591	4.76977	4.83289	5.32481	4.66789	4.67073	4.17393	5.1375	6.41075	5.19692	5.38819	4.83036	4.52669	4.66846	3.82579	6.95128	2.23046	-0.188655	0.299623	0.0461817	0.317199
	AtHSFB3	AT2G41690	2.14078	2.38405	2.45418	3.06178	3.22033	2.04264	1.83592	1.32193	1.89918	1.5008	3.32625	2.01792	1.8679	2.76129	3.0321	3.0321	1.65535	2.49825	1.88753	3.76235	1.28688	-0.408085	0.00645863	0	0	0.559427
	AtHSFB4	AT1G46264	6.38957	3.51728	6.98334	6.47362	6.22728	3.91934	4.60703	5.45779	3.72574	5.56071	5.42223	4.87529	5.76235	2.69599	2.08746	1.97085	5.47508	5.31578	6.56194	4.71149	2.5656	-0.626435	-0.312115	0.108305	-0.127975	-0.197336
AtHSFC	AtHSFC1	AT3G24520	5.45154	5.39472	7.43062	6.35368	5.05961	5.60288	5.32481	5.11187	6.83769	3.85599	4.57289	4.47379	5.0009	4.5656	4.9991	4.68762	4.92267	5.18666	4.96023	8.51775	7.2804	-2.00663	-0.0663568	0.523623	0.783765	1.86606
