# Supplementary material for: Phylogenetic and expression analyses of HSF gene families in wheat (Triticum aestivum L.) and characterization of TaHSFB4-2B under abiotic stress
Source: Front Plant Sci. 2023 Jan 25;13:1047400. doi: 10.3389/fpls.2022.1047400 (PMC9905432; doi:10.3389/fpls.2022.1047400)
Supplement: Supplementary file 6 [file Table_2.xlsx]

## Sheet: Table_S2
Table S2 Classification and expression of HSF gene family in Triticum aestivum
HSF subfamily	Gene name	Gene ID	roots	leaves/shoots	spike	grain	HS	Cold	NaCl	Drought	ABA
TaHSFA	TaHSFA1-1	TraesCS4A02G322300	2.24304	2.13086	2.22024	2.02843	-0.136062	0.408324	0.298658	0.689619	0.432959
	TaHSFA1-2	TraesCS5B02G556200	2.99178	3.39696	3.45444	2.6959	-0.791291	0.583549	-0.177891	0.287194	1.1426
	TaHSFA1-3	TraesCS5D02G553300	3.10984	2.61588	2.777	2.60753	-0.28102	0.865446	0.389274	0.722853	0.668665
	TaHSFA2-1	TraesCS5A02G437900	1.57654	2.70944	2.42441	2.54738	2.42319	1.20514	0.902817	1.19829	1.16225
	TaHSFA2-10	TraesCS5A02G383800	1.77188	1.74522	0.348577	1.85186	3.63341	-1.76404	-0.176959	0.35778	0.248617
	TaHSFA2-11	TraesCS3B02G438900	0	0.106921	1.12701	0	0.486261	-0.35591	0.527366	0.06286	-0.134586
	TaHSFA2-12	TraesCS5D02G393200	2.1007	2.74542	1.52123	2.06914	1.83807	-1.28088	-0.756962	-0.554483	-1.20869
	TaHSFA2-13	TraesCS1A02G375600	3.06842	2.91982	2.34453	2.39251	3.39924	0.896041	1.43041	1.21294	0.973655
	TaHSFA2-14	TraesCS1B02G396000	2.74009	2.79636	2.50346	2.30146	4.13139	1.18661	1.56664	1.41102	0.927521
	TaHSFA2-15	TraesCS1D02G382900	2.36586	2.59809	2.0268	1.83308	3.39726	-0.307573	1.19912	0.732342	0.697181
	TaHSFA2-16	TraesCS3A02G405200	0	0	0	0	0.0565835	0	0.250962	0.0426443	0
	TaHSFA2-2	TraesCS5B02G440700	1.16118	1.9274	2.05936	1.7037	0.954428	0.961817	0.533824	-0.0888093	0.783577
	TaHSFA2-3	TraesCS5D02G445100	0.821932	1.34584	1.51955	0.997288	1.50826	1.00185	0.793264	0.753172	0.755368
	TaHSFA2-4	TraesCS2A02G089300	1.74437	0.850136	1.82972	2.8013	0.777608	1.19885	0.826517	1.13556	0.351472
	TaHSFA2-5	TraesCS2B02G105100	1.51444	0.909161	1.6788	3.01004	0.716346	0.660775	0.885189	0.795885	0.571034
	TaHSFA2-6	TraesCS2D02G087400	2.04554	1.31295	1.81021	3.23381	0.414479	1.02216	0.387417	0.328168	0.390828
	TaHSFA2-7	TraesCS4A02G027700	1.08449	3.60494	3.10439	0	1.29417	0.868463	0.276752	-0.166855	-0.0408016
	TaHSFA2-8	TraesCS4B02G278100	1.52523	3.41247	3.47396	0	1.74202	0.884721	0.103803	-0.330262	0.0118222
	TaHSFA2-9	TraesCS4D02G276500	1.27226	2.92812	2.45502	0	1.703	0.285754	0.0349056	-0.0438422	0.223233
	TaHSFA3-1	TraesCS2A02G204500	0	0	0	0.0186727	0.617143	0.933402	0.192645	-0.136419	0.202105
	TaHSFA3-2	TraesCS2D02G211400	0	0	0.506896	1.12776	0.966491	-0.475158	-0.395541	0.199071	-0.357322
	TaHSFA3-3	TraesCS2B02G232000	0	0	0.201859	0.787662	0.535037	-0.424885	-0.63743	-0.320089	-0.485427
	TaHSFA4-1	TraesCS1A02G350400	0.293863	2.25287	1.66316	0	-0.883424	0.48134	-0.51866	1.52294	-0.985786
	TaHSFA4-2	TraesCS3B02G323800	2.10826	1.81985	2.17805	1.527	1.78406	0.305009	0.811969	0.582804	0.593563
	TaHSFA4-3	TraesCS3D02G289000	2.92734	2.33181	2.53177	1.97315	1.71789	1.2556	0.829361	0.48901	1.03049
	TaHSFA4-4	TraesCS3A02G289200	2.48403	2.09669	2.11319	1.30435	2.13274	0.621726	0.943036	0.761475	0.845883
	TaHSFA5-1	TraesCS6A02G098800	1.11441	0.0950239	0.911896	0.189206	0.688056	-0.268703	0.422092	0.456858	0.258312
	TaHSFA5-2	TraesCS6B02G127000	0.977843	0.0388551	0.679283	0.530095	0.281413	0.632268	0.361336	0.551279	0.147557
	TaHSFA5-3	TraesCS6D02G083800	0	0	0.217859	0	0.242857	0.476814	0.0473057	0.350497	0.39689
	TaHSFA6-1	TraesCS7A02G360400	0	2.15269	0	0	3.88362	0	0	0.111031	0
	TaHSFA6-2	TraesCS7B02G267300	0	2.43705	0	0	4.20798	-0.0840643	-0.0414199	0.0664954	-0.0840643
	TaHSFA9-1	TraesCS4A02G062800	1.25316	1.8174	1.66869	0.653618	0.684071	1.26903	0.234706	0.286881	-0.0943924
	TaHSFA9-2	TraesCS4B02G239700	1.35818	2.5298	2.36572	1.63975	0.728928	0.449684	0.109299	0.303104	0.335225
	TaHSFA9-3	TraesCS4D02G239600	1.42782	2.93323	2.30564	1.01376	0.71174	0.0840643	-0.152003	-0.05223	0.297354
TaHSFB	TaHSFB1-1	TraesCS5A02G237900	3.08307	3.15777	4.21146	2.33164	2.6152	-0.356888	1.60519	0.771617	-0.731662
	TaHSFB1-2	TraesCS5B02G236400	2.48668	2.54299	3.32861	1.05104	2.3263	-0.0186375	0.770576	-0.0778155	-0.289881
	TaHSFB1-3	TraesCS5D02G244800	3.00962	3.10165	3.60216	2.44457	2.22739	-0.452379	0.478415	-0.205607	-1.15962
	TaHSFB2-1	TraesCS2A02G401600	0	0	0	0	2.95241	0.0274807	0.884523	0.518729	0.387023
	TaHSFB2-2	TraesCS2D02G399000	0.282104	0	0.465286	0	2.79586	-0.19592	0.709221	0.63005	0.141661
	TaHSFB2-3	TraesCS7A02G270100	0.435738	0.501747	0.557685	0.610685	3.9862	-0.510484	0.354052	0.434021	-0.496938
	TaHSFB2-4	TraesCS7B02G168300	0.76691	1.18092	1.01812	0.797926	4.79432	-0.376376	1.17585	0.945552	0.236067
	TaHSFB2-5	TraesCS7D02G270600	0	0.922362	0.225207	0.108932	4.29551	-0.122619	0.523097	0.756074	0.366128
	TaHSFB2-6	TraesCS5A02G314700	3.54215	3.00681	3.12935	1.28931	3.40581	-1.20353	1.09526	0.544863	-0.662965
	TaHSFB2-7	TraesCS5B02G315600	2.49483	1.69947	1.92115	0.0876729	3.20783	-1.25016	1.49843	0.403845	-0.400984
	TaHSFB2-8	TraesCS5D02G321000	3.19602	2.56642	2.48869	0.423793	3.10248	-1.05535	0.763341	0.359135	-0.855255
	TaHSFB2-9	TraesCS2B02G419600	0	0.308733	0.266934	0	2.91956	-0.323838	0.482152	0.592576	0.577309
	TaHSFB4-1	TraesCS2A02G146600	0.732913	0	0.437161	0	-0.308631	-0.335349	0.736966	0.189971	-0.335349
	TaHSFB4-2	TraesCS2D02G151200	0.854083	0	0	0	-0.0135465	-0.0976108	1.19517	0.895158	0.165424
	TaHSFB4-3	TraesCS5A02G237600	1.23856	0	0.0529788	0	-0.526436	-0.650765	0.259968	0.259968	-0.650765
	TaHSFB4-4	TraesCS5B02G236100	1.10954	0	0	0	-0.971711	-1.01436	0.0352755	0.129691	-1.01436
	TaHSFB4-5	TraesCS5D02G243900	1.5316	0	0	0	-0.616085	-0.713696	0.307784	0.0936591	-0.713696
	TaHSFB4-6	TraesCS2B02G171900	0.822937	0	0.0768982	0	-0.390315	-0.432959	0.651105	0.199309	-0.432959
TaHSFC	TaHSFC1-1	TraesCS3A02G229000	0	0	0	0	0.137504	0	0.411426	0.321928	0
	TaHSFC1-10	TraesCS3D02G386000	0	0	0	0	-0.422233	-0.422233	-0.422233	-0.123575	-0.422233
	TaHSFC1-11	TraesCS3A02G393200	0	0	0	0	-0.0948592	-0.137504	-0.137504	-0.137504	-0.137504
	TaHSFC1-2	TraesCS3B02G255600	0	0	0	0	-0.400538	-0.400538	-0.149576	-0.316474	-0.263034
	TaHSFC1-3	TraesCS3D02G227200	0	0	0	0	0.575312	0.275007	0.526069	0.0976108	0.0426443
	TaHSFC1-4	TraesCS3A02G393100	0	0	0	0	-0.201634	-0.201634	-0.11757	-0.201634	-0.201634
	TaHSFC1-5	TraesCS3B02G425200	0	0	0	0	0	0	0.275007	0	0
	TaHSFC1-6	TraesCS3D02G385900	0	0	0	0	-0.0414199	-0.0840643	0	-0.0414199	-0.0840643
	TaHSFC1-7	TraesCS3A02G280800	0	1.45666	0.861706	1.05926	-0.952553	-0.744782	0.336182	0.246619	1.20157
	TaHSFC1-8	TraesCS3B02G314600	0.59643	1.53205	1.64366	1.60223	-1.02938	-1.67807	1.71557	0.875526	1.86199
	TaHSFC1-9	TraesCS3D02G280600	0	1.70805	1.71646	1.14586	-1.75343	-1.993	0.420871	-0.280442	0.182084
	TaHSFC2-1	TraesCS5A02G524000	0	0	0	0	0	0	0	0.0565835	0
	TaHSFC2-2	TraesCS7A02G355300	2.31311	2.33743	0.331092	1.65992	0.25185	-1.93317	0.906476	-0.443296	-0.0258821
	TaHSFC2-3	TraesCS7B02G272500	0.508098	2.06098	0.869996	2.21431	-1.0374	-1.6231	1.07373	-0.186763	0.517032
	TaHSFC2-4	TraesCS7D02G367700	0.991016	1.68861	0	1.75568	-1.30466	-1.30675	0.938083	0.0638355	0.359742
	TaHSFC3-1	TraesCS4D02G358900	2.19	0	0	0.430959	-1.06301	-1.22651	1.16855	2.21577	2.28065
	TaHSFC3-10	TraesCS5A02G550700	0	0	0	0.927895	-1.0569	-1.29039	0.822082	1.1404	1.66129
	TaHSFC3-11	TraesCSU02G127300	0	0	0	0.669001	-0.111031	-0.111031	0.245112	0.822541	0.199309
	TaHSFC3-2	TraesCS5A02G548700	0	0	0	0	0.0565835	0.124328	0.799087	1.24489	1.89918
	TaHSFC3-3	TraesCS4B02G383300	2.84738	0	0	0	-0.238787	-0.238787	0.648738	0.402759	0.161751
	TaHSFC3-4	TraesCS3B02G568300	3.76442	0	0	2.43765	-0.662367	-1.0072	1.20693	1.58017	1.9169
	TaHSFC3-5	TraesCS3B02G568200	0	0	0	0	0	0	0.124328	0.941106	0
	TaHSFC3-6	TraesCS4B02G383200	0	0	0	0	0	0	0	0	0
	TaHSFC3-7	TraesCS4B02G383400	1.56277	0	0	0	0	0	0	0	0
	TaHSFC3-8	TraesCS4B02G385800	0	0	0	0.35475	0.0681715	-0.31034	0.696855	1.1065	1.46366
	TaHSFC3-9	TraesCSU02G127200	0	0	0	1.04047	-0.0817431	1.10035	0.501061	1.18345	1.19684
