# Supplementary material for: Phylogenetic and expression analyses of HSF gene families in wheat (Triticum aestivum L.) and characterization of TaHSFB4-2B under abiotic stress
Source: Front Plant Sci. 2023 Jan 25;13:1047400. doi: 10.3389/fpls.2022.1047400 (PMC9905432; doi:10.3389/fpls.2022.1047400)
Supplement: Supplementary file 7 [file Table_3.xlsx]

## Sheet: Tab. S3
Tab. S3. Gene symbol, GeneID, RT-qPCR primer sequences from 5' to 3', and product size relative to RT-qPCR
Gene symbol	GeneID	Forward Primer	Reverse Primer	Product Size/bp
TaHSFB4-2B	TraesCS2B02G171900	ATAGTGGCCGACAGATGGGAG	ACGCGGCCTGGTGTGGCACC	130bp
TaACTIN	TraesCS1A02G274400	TACTCCCTCACAACAACC	GCTCCTGCTCATAATCAAG	88bp
AtHSP17.8	AT1G07400	AACAGCATCTTCGACCCGTT	TCTTGAGCACACTGTCGTCC	211bp
AtHSP17.6A	AT5G12030	AGACATGCTTGAAGCCCCTG	ATGTCCACGGCGAAAACGTA	144bp
AtHSP17.6B	AT2G29500	GGCCCACGTGTTTAAAGCTG	CAGCCTTAGGCACCGTAACA	254bp
AtHSP17.6C	AT1G53540	TTCGGAGGAAGAAGAACAAA	AGGTGTCTCCCTCCAATCCA	153bp
AtCAT2	AT4G35090	TGCTGGAAACTACCCTGAATGG	TCAACACCATACGTCCAACAGG	146bp
AtSOS1	AT2G01980	GGGTTCCTTACACTGTCGCT	ACGGAAACGTGACCTTCACA	288bp
AtACTIN2	AT3G18780	GCCATCCAAGCTGTTCTCTC	GGTCAAGACGGAGGATGGCA	136bp
