# Supplementary material for: Phylogenetic and expression analyses of HSF gene families in wheat (Triticum aestivum L.) and characterization of TaHSFB4-2B under abiotic stress
Source: Front Plant Sci. 2023 Jan 25;13:1047400. doi: 10.3389/fpls.2022.1047400 (PMC9905432; doi:10.3389/fpls.2022.1047400)
Supplement: Supplementary file 8 [file Table_4.xlsx]

## Sheet: Sheet1
Tab. S4. Gene symbol, GeneID, and CDS sequence relative to RT-qPCR
Gene symbol	GeneID	Gene Sequence
TaHSFB4-2B	TraesCS2B02G171900	ATGGCTTTCCTTGTGGAGAGGTGCGGGGAGATGGTGGTGTCCATGGAGATGGGCTCGGGGGCGCCAGGGGCGCACGGTGGCGGCGGCATCGCTGGGAAGCCGGTGCCGGCGCCGTTCCTGACCAAGACGTACCAGCTGGTGGACGACCCCTGCACCGACCACATCGTGTCGTGGGGGGAGGACGACGCCACCTTCGTCGTCTGGAGGCCGCCTGAGTTCGCCCGGGACCTCCTCCCTAACTACTTCAAGCACAACAACTTCTCCAGCTTCGTCCGGCAGCTCAACACCTATGGATTCAGGAAGATAGTGGCCGACAGATGGGAGTTCGCCAACGAGTTCTTCAGGAAGGGAGCAAAACACCTCCTGGCCGAGATCCACCGGAGGAAGTCGTCGCAGCCG…
TaACTIN	TraesCS1A02G274400	ATGGCTGATGAGGATGTTCAACCTATCGTGTGCGACAACGGCACTGGAATGGTCAAGGCTGGTTTTGCCGGTGATGATGCACCCAGGGCTGTCTTTCCTAGCATTGTAGGAAGGCCACGCCATACCGGTGTCATGGTTGGTATGGGCCAAAAGGATGCCTATGTGGGCGATGAAGCTCAAGCGAAGAGAGGTATCCTGACTTTGAAATACCCCATTGAACATGGCATTGTCAACAACTGGGATGACATGGAGAAAATATGGCATCACACGTTCTACAACGAGCTCCGTGTCGCACCAGAGGATCATCCTGTGTTGCTGACTGAGGCCCCTCTCAACCCCAAGGCCAACAGAGAGAAAATGACCCAGATCATGTTCGAAACCTTCAGTTGCCCAGCAATG…
AtHSP17.8	AT1G07400	ATGTCGCTTATTCCAAGCTTCTTCGGCAACAACAGGCGAAGCAACAGCATCTTCGACCCGTTCTCACTCGACGTTTGGGATCCATTCAAGGAACTGCAATTCCCGTCGTCGCTCTCCGGAGAAACATCGGCGATAACGAACGCACGTGTGGACTGGAAAGAGACGGCGGAGGCGCACGTGTTCAAGGCCGATCTGCCGGGGATGAAGAAAGAGGAGGTTAAAGTGGAGATAGAGGACGACAGTGTGCTCAAGATCAGTGGAGAGAGACACGTGGAGAAAGAGGAGAAGCAGGACACGTGGCATCGTGTGGAGAGGTCGAGCGGGCAATTCTCGAGGAAGTTTAAGCTGCCGGAGAATGTGAAGATGGATCAAGTCAAGGCTTCCATGGAGAACGGAGTT…
AtHSP17.6A	AT5G12030	ATGGATTTGGAGTTTGGAAGGTTTCCAATATTTTCAATCCTCGAAGACATGCTTGAAGCCCCTGAAGAACAAACCGAGAAGACTCGTAACAACCCTTCAAGAGCTTACATGCGAGACGCAAAGGCAATGGCTGCTACACCAGCTGACGTTATCGAGCACCCGGATGCGTACGTTTTCGCCGTGGACATGCCTGGAATCAAAGGAGATGAGATTCAGGTCCAGATAGAGAACGAGAACGTGCTTGTGGTGAGTGGCAAAAGACAGAGGGACAACAAGGAGAATGAAGGTGTGAAGTTTGTGAGGATGGAGAGGAGGATGGGGAAGTTTATGAGGAAGTTTCAGTTACCTGATAATGCAGATTTGGAGAAGATCTCTGCGGCTTGTAATGACGGTGTGTTG…
AtHSP17.6B	AT2G29500	ATGTCGATGATTCCAAGTTTCTTCAACAACAACAGACGAAGCAACATCTTTGATCCATTCTCTCTTGACGTATGGGATCCATTCAAGGAACTAACATCATCATCACTTTCTCGTGAGAACTCAGCGATCGTGAACGCACGTGTGGACTGGAGAGAGACGCCTGAGGCCCACGTGTTTAAAGCTGACTTGCCTGGATTGAAGAAGGAGGAAGTTAAAGTTGAGATTGAGGAGGATAGTGTTTTGAAGATCAGTGGAGAGAGACACGTGGAGAAAGAAGATAAGAATGACACGTGGCACCGTGTGGAGAGATCGAGTGGACAGTTTACGAGGAGGTTTAGGTTGCCGGAGAATGTGAAGATGGATCAGGTTAAGGCTGCGATGGAGAATGGTGTGTTGACT…
AtHSP17.6C	AT1G53540	ATGTCTCTAATTCCAAGCATCTTCGGAGGAAGAAGAACAAACGTTTTCGATCCGTTCTCGCTGGATGTTTTCGATCCGTTCGAAGGTTTCTTGACGCCGTCAGGATTGGCAAACGCACCCGCTATGGATGTGGCAGCGTTCACAAACGCTAAAGTGGATTGGAGGGAGACACCTGAGGCGCACGTGTTCAAGGCGGATTTACCGGGACTGAGGAAGGAAGAGGTGAAAGTGGAGGTTGAGGATGGCAACATACTTCAGATAAGTGGAGAGAGGAGCAATGAGAATGAAGAGAAGAATGACAAGTGGCACCGTGTGGAGCGGTCGAGTGGGAAGTTCACGAGGAGGTTTAGGCTGCCGGAGAATGCTAAGATGGAGGAAATCAAAGCCAGTATGGAAAAT…
AtCAT2	AT4G35090	ATGACGACTGTAATCGACGCGACGATGGCGTATAGATTTCTGGAGGAAGCGACCGATTCGTCTTCTTCTTCTTCTTCTTCCAAACTAGAATCTAGCCCTGTCGACGCCGTTCTCTTCGTCGGAATGTCTCTGGTACTCGGTATTGCTTCTAGGCACTTGCTTCGTGGAACTAGGGTTCCTTACACTGTCGCTCTTCTCGTTATCGGAATTGCTCTTGGATCTCTCGAATATGGAGCTAAACATAACCTTGGAAAGATCGGCCATGGAATTCGTATCTGGAATGAGATCGATCCAGAACTTCTTTTAGCTGTTTTTCTTCCGGCTCTTCTTTTCGAGAGTTCGTTTTCAATGGAAGTTCACCAAATTAAGAGGTGTCTGGGACAAATGGTGTTACTTGCT…
AtSOS1	AT2G01980	ATGACGACTGTAATCGACGCGACGATGGCGTATAGATTTCTGGAGGAAGCGACCGATTCGTCTTCTTCTTCTTCTTCTTCCAAACTAGAATCTAGCCCTGTCGACGCCGTTCTCTTCGTCGGAATGTCTCTGGTACTCGGTATTGCTTCTAGGCACTTGCTTCGTGGAACTAGGGTTCCTTACACTGTCGCTCTTCTCGTTATCGGAATTGCTCTTGGATCTCTCGAATATGGAGCTAAACATAACCTTGGAAAGATCGGCCATGGAATTCGTATCTGGAATGAGATCGATCCAGAACTTCTTTTAGCTGTTTTTCTTCCGGCTCTTCTTTTCGAGAGTTCGTTTTCAATGGAAGTTCACCAAATTAAGAGGTGTCTGGGACAAATGGTGTTACTTGCT…
AtACTIN2	AT3G18780	ATGGCTGAGGCTGATGATATTCAACCAATCGTGTGTGACAATGGTACCGGTATGGTGAAGGCTGGATTTGCAGGAGATGATGCTCCCAGGGCTGTTTTTCCCAGTGTTGTTGGTAGGCCAAGACATCATGGTGTCATGGTTGGGATGAACCAGAAGGATGCATATGTTGGTGATGAAGCACAATCCAAGAGAGGTATTCTTACCTTGAAGTATCCTATTGAGCATGGTGTTGTTAGCAACTGGGATGATATGGAAAAGATCTGGCATCACACTTTCTACAATGAGCTTCGTATTGCTCCTGAAGAGCACCCTGTTCTTCTTACCGAGGCTCCTCTTAACCCAAAGGCCAACAGAGAGAAGATGACTCAAATCATGTTTGAGACCTTTAACTCTCCCGCT…
