# Supplementary material for: Phylogenetic and expression analyses of HSF gene families in wheat (Triticum aestivum L.) and characterization of TaHSFB4-2B under abiotic stress
Source: Front Plant Sci. 2023 Jan 25;13:1047400. doi: 10.3389/fpls.2022.1047400 (PMC9905432; doi:10.3389/fpls.2022.1047400)
Supplement: Supplementary file 9 [file Table_5.xlsx]

## Sheet: Sheet1
Accession	Sample Name	SPUID	Organism	Tax ID	Cultivar	Isolate
SAMN31092595	Ta_CK_1	Ta_CK_1	Triticum aestivum	4565	AK58	CK_1
SAMN31092596	Ta_CK_2	Ta_CK_2	Triticum aestivum	4565	AK58	CK_2
SAMN31092597	Ta_ABA_1	Ta_ABA_1	Triticum aestivum	4565	AK58	ABA_1
SAMN31092598	Ta_ABA_2	Ta_ABA_2	Triticum aestivum	4565	AK58	ABA_2
SAMN31092599	Ta_Drought_1	Ta_Drought_1	Triticum aestivum	4565	AK58	Drought_1
SAMN31092600	Ta_Drought_2	Ta_Drought_2	Triticum aestivum	4565	AK58	Drought_2
SAMN31092601	Ta_NaCl_1	Ta_NaCl_1	Triticum aestivum	4565	AK58	NaCl_1
SAMN31092602	Ta_NaCl_2	Ta_NaCl_2	Triticum aestivum	4565	AK58	NaCl_2
SAMN31092603	Ta_Cold_1	Ta_Cold_1	Triticum aestivum	4565	AK58	Cold_1
SAMN31092604	Ta_Cold_2	Ta_Cold_2	Triticum aestivum	4565	AK58	Cold_2
SAMN31092605	Ta_HS_1	Ta_HS_1	Triticum aestivum	4565	AK58	HS_1
SAMN31092606	Ta_HS_2	Ta_HS_2	Triticum aestivum	4565	AK58	HS_2
